# Supplementary material for: Composition, Abundance, and Diversity of the Soil Microbiome Associated with the Halophytic Plants Tamarix aphylla and Halopeplis perfoliata on Jeddah Seacoast, Saudi Arabia
Source: Plants (Basel). 2023 May 30;12(11):2176. doi: 10.3390/plants12112176 (PMC10255354; doi:10.3390/plants12112176)
Supplement: Supplementary file 1 [file plants-12-02176-s001.zip]

Archive with 1 entries (1 files):
- plants-2365659-supplementary.pdf
